# Supplementary material for: Phenolic Profiles and Bioactivities of Ten Original Lineage Beans in Thailand
Source: Foods. 2022 Dec 3;11(23):3905. doi: 10.3390/foods11233905 (PMC9738633; doi:10.3390/foods11233905)
Supplement: Supplementary file 1 [file foods-11-03905-s001.zip]

Archive with 1 entries (1 files):
- foods-2037613-supplementary.pdf
